# Supplementary material for: Resting-State Neural-Activity Alterations in Subacute Aphasia after Stroke
Source: Brain Sci. 2022 May 22;12(5):678. doi: 10.3390/brainsci12050678 (PMC9139890; doi:10.3390/brainsci12050678)
Supplement: Supplementary file 1 [file brainsci-12-00678-s001.zip]

Archive with 1 entries (1 files):
- brainsci-1667298-supplementary.pdf
